# Supplementary material for: Differential Effects of Assisted Reproduction Technology on Placental Epigenetics and Angiogenesis: Insights from Fresh, Frozen, and Egg Donation Pregnancies
Source: Life (Basel). 2025 Dec 10;15(12):1882. doi: 10.3390/life15121882 (PMC12735257; doi:10.3390/life15121882)
Supplement: Supplementary file 1 [file life-15-01882-s001.zip]

Archive with 3 entries (3 files):
- Nuzzo_AM_Supplementary Figure S1.tif
- Nuzzo_AM_Supplementary Figure S2.tif
- Nuzzo_AM_Supplementary Figure S3.tif
